# Supplementary material for: Core acupoint selection strategies and multifactorial analysis for acute musculoskeletal pain
Source: Front Med (Lausanne). 2026 May 7;13:1805633. doi: 10.3389/fmed.2026.1805633 (PMC13190441; doi:10.3389/fmed.2026.1805633)
Supplement: Supplementary file 3 [file Table_3.xlsx]

## Sheet: Sheet1
Resource	Pain Site	With Exercise	Without Exercise
Chinese	Neck	SI3 (2); SI6 (2); Ashi point (1); EX-Chongzi (1); EX-Jingtong (1); GB39 (1); LU8 (1); SA-Ashi point (1); TE2 (1); TE3 (1); TE5 (1)	Ashi point (4); EX-Jingtong (3); EX-Zhongping (2); BL10 (1); EX-Jingjiaji (1); GB39 (1); LI18 (1)
	Chest–Back	Ashi point (4); PC6 (2); BL10 (1); BL60 (1); LU10 (1); SJ6 (1); ST16 (1)	Ashi point (5); EX-B2 (2); GB34 (2); PC6 (1); PC7 (1); HT7 (1); LR3 (1)
	Chest–Back	Ashi point (4); PC6 (2); SJ6 (1); LU10 (1); BL60 (1); BL10 (1); ST16 (1)	Ashi point (5); GB34 (2); EX-B2 (2); PC6 (1); PC7 (1); HT7 (1); LR3 (1)
	Lumbar	EX-UE7 (32); SI3 (24); Ashi point (10); GV26 (9); LI10 (9); SI6 (9); EX-Niushang (6); BL10 (5); BL2 (4); BL40 (3); GV28 (3); LI4 (3); OA-BL1 (3); BL59 (2); BL60 (2); EX-Ashi point (2); EX-B7 (2); TE5 (2); BL52 (1); BL57 (1); BL58 (1); BL63 (1); BL65 (1); EX-B8 (1); EX-Chixia (1); EX-Cuoshan (1); EX-Ezhong (1); EX-Face Yao (1); EX-HN9 (1); EX-Linggu (1); EX-Tongling (1); EX-UE9 (1); EX-Yaotong (1)…	Ashi point (20); EX-B2 (6); SI3 (6); GV26 (4); WAA-Down 5 (3); EX-UE7 (3); BL23 (2); BL40 (2); LU5 (2); TE6 (2); WAA-Down 6 (2); EX-Ashi point (5); EX-Yaotu (2); AP-AH9 (1); BL25 (1); BL63 (1); EX-Daimaihou (1); EX-Tunzhong (1); EX-Xiashandian (1); EX-Yaotong (1); GB20 (1); GV2 (1); GV3 (1); KI4 (1); SA-GB15 (1); SI6 (1); ST40 (1)
	Hip–Buttock	Ashi point (1); BL65 (1); GB41 (1); LI10 (1); LU10 (1); SA-Ashi point (1); SA-GV20 (1)	AP-AH7 (1); Ashi point (4); TE5 (1)
English	Neck	LI10 (1); LI16 (1); SI15 (1); SI3 (1); TE15 (1); TE3 (1)	Ashi point (2); SI3 (1)
	Chest–Back	-	Ashi point (1); CO14 (1); PC6 (1); TF4 (1)
	Lumbar	EX-UE7 (2); LI11 (2); LR2 (2); EX-B2 (1); AH9 (1); GV16 (1); GV24+ (1); SA-GV16 (1); SA-BL2 (1); SI3 (1)	Ashi point (5); SI3 (3); EX-B2 (1); BL40 (1); BL57 (1); BL62 (1); EX-LE7 (1); GV26 (1); SA-BL2 (1); SI6 (1); ST36 (1); WAA-Down 5 (1); WAA-Down 6 (1)
	Hip–Buttock	-	Ashi point (1)
