# Supplementary material for: Core acupoint selection strategies and multifactorial analysis for acute musculoskeletal pain
Source: Front Med (Lausanne). 2026 May 7;13:1805633. doi: 10.3389/fmed.2026.1805633 (PMC13190441; doi:10.3389/fmed.2026.1805633)
Supplement: Supplementary file 4 [file Table_4.xlsx]

## Sheet: Sheet1
Resource	Pain Site	With Exercise	Without Exercise
Chinese	Hand	Ashi point ; SP6	Ashi point ; TE5
	Wrist	Ashi point (4); GB29 ; SA-Yidian ; SP6	Ashi point (2); AP-SF2 ; EX-Ashi point ; WAA-Ashi point
	Elbow	-	AP-SF3 ; Ashi point (2); WAA-Ashi point
	Shoulder	ST38 (3); LI15 (2); Ashi point ; EX-Zhongping ; SI3 ; SI6 ; ST31	Ashi point (2); EX-Zhongping (3); AP-SF4,5 ; EX-Jinggen ; TE5 ; WAA-Ashi point
	Upper Limb	Ashi point	Ashi point (5); LI4 (2); TE5
English	Wrist	-	Ashi point ; PC6 ; WAA-Up 5
	Elbow	Ashi point	Ashi point ; LI10 ; LI11 ; WAA-Up 5
	Shoulder	-	Ashi point (3); EX-Zhongping ; LI14 ; WAA-Up 4 ; WAA-Up 5
	Upper Limb	-	LI4 (2); Ashi point ; LR3 ; SA-GV20
