# Supplementary material for: Core acupoint selection strategies and multifactorial analysis for acute musculoskeletal pain
Source: Front Med (Lausanne). 2026 May 7;13:1805633. doi: 10.3389/fmed.2026.1805633 (PMC13190441; doi:10.3389/fmed.2026.1805633)
Supplement: Supplementary file 5 [file Table_5.xlsx]

## Sheet: Sheet1
Resource	Pain Site	With Exercise	Without Exercise
Chinese	Thigh	Ashi point (4); BL57; EX-Xinmen; GB30; GB34; LI14; LR3; PC2; SP3; ST36	Ashi point (15); BL63; EX-Jianqian; EX-UE3; SA-MS７; SP10; ST36
	Knee	Ashi point; TE10	Ashi point (5); LI11; SP8; TE5; WAA-Ashi point
	Lower leg	Ashi point (2); ST43	Ashi point (3); BL58; BL63
	Ankle	EX-Xiaojie (9); Ashi point (8); TE4 (5); PC7 (3); EX-Ashi point (3); KI3 (2); LI9 (2); LU9 (2); BL2; BL60; EX-UE7; LI5; SA-Xingdian; SI3; SI4; SI6; ST36; AP-HX6,7i	Ashi point (10); TE5 (2); WAA-Ashi point (2); AP-AH3; EX-Fugudou; EX-Wuhu; GB34; GB36; GB39; PC6; ST41
	Foot	-	Ashi point (2)
English	Lower Limb	-	LR3; ST34; ST36
	Knee	Ashi point	Ashi point; WAA-Down 3; WAA-Down 4
	Ankle	GB40; GB41	Ashi point (2); WAA-Down 2; WAA-Down 5
	Foot	-	Ashi point; SP6; ST36
